# Supplementary material for: Investigation of Possible Factors Influencing the Neutralizing Anti-SARS-CoV-2 Antibody Titer after Six Months from the Second Vaccination Dose in a Sample of Italian Nursing Home Personnel
Source: Antibodies (Basel). 2022 Sep 19;11(3):59. doi: 10.3390/antib11030059 (PMC9495803; doi:10.3390/antib11030059)
Supplement: Supplementary file 1 [file antibodies-11-00059-s001.zip]

Archive with 1 entries (1 files):
- antibodies-1838878-supplementary.pdf
